# Supplementary material for: Clostridioides difficile para-Cresol Production Is Induced by the Precursor para-Hydroxyphenylacetate
Source: J Bacteriol. 2020 Aug 25;202(18):e00282-20. doi: 10.1128/JB.00282-20 (PMC7925072; doi:10.1128/JB.00282-20)
Supplement: Supplemental file 1 [file JB.00282-20-s0001.xlsx]

## Sheet: Sheet1
SNAP assay		Regression analysis
Strain tested	Media	coefficient of variance	p-value	Partial F-test
630Derm	BHISG	0	reference	0.0037
	BHISG + p-HPA	1.19	0.004
630Derm sigL::erm	BHISG	0	reference	0.0265
	BHISG + p-HPA	1.032	0.027
630Derm	BHISG	0	reference	0.5972
630Derm sigL::erm	BHISG	-0.107	0.597
630Derm	BHISG + p-HPA	0	reference	0.4976
630Derm sigL::erm	BHISG + p-HPA	-0.265	0.498
SNAP-tag		Regression analysis					SNAP-tag		Regression analysis
Strain tested	Media	coefficient of variance	p-value	Partial F-test			Strain tested	Media	coefficient of variance	p-value	Partial F-test
630Derm phpdBCA-SNAP	Minimal media	0	reference	0.036			630Derm pfdx-SNAP	Minimal media	0	reference	0.9916
	Minimal media + p-HPA	0.297	0.036					Minimal media + p-HPA	0.002	0.992
630Derm phpdBCA-SNAP	Minimal media	0	reference	0.5966			630Derm pfdx-SNAP	Minimal media	0	reference	0.9185
	Minimal media + Tyr	0.049	0.597					Minimal media + Tyr	-0.017	0.919
630Derm phpdBCA-SNAP	Minimal media + p-HPA	0	reference	0.0151			630Derm pfdx-SNAP	Minimal media + p-HPA	0	reference	0.9216
	Minimal media + Tyr	-0.248	0.015					Minimal media + Tyr	0.019	0.922
PhoZ assay		Regression analysis					PhoZ assay		Regression analysis
Strain tested	Media	coefficient of variance	p-value	Partial F-test			Strain tested	Media	coefficient of variance	p-value	Partial F-test
630Derm phpdBCA-phoZ	Minimal media	0	reference	0.0013			630Derm pfdx-phoZ	Minimal media	0	reference	0.2903
	Minimal media + p-HPA	1.67	0.001					Minimal media + p-HPA	-0.152	0.29
630Derm phpdBCA-phoZ	Minimal media	0	reference	0.2072			630Derm pfdx-phoZ	Minimal media	0	reference	0.3298
	Minimal media + Tyr	0.237	0.207					Minimal media + Tyr	-0.187	0.33
630Derm phpdBCA-phoZ	Minimal media + p-HPA	0	reference	0.0015			630Derm pfdx-phoZ	Minimal media + p-HPA	0	reference	0.8696
	Minimal media + Tyr	-1.452	0.002					Minimal media + Tyr	-0.034	0.87
GusA assay		Regression analysis
Strain tested	Media	coefficient of variance	p-value	Partial F-test
630Derm phpdBCA-gusA	Minimal media	0	reference	0.0048
	Minimal media + p-HPA	1.143	0.005
630Derm phpdBCA-gusA	Minimal media	0	reference	0.271
	Minimal media + Tyr	0.033	0.271
630Derm phpdBCA-gusA	Minimal media + p-HPA	0	reference	0.053
	Minimal media + Tyr	-1.11	0.005
SNAP-tag SDM assays		Regression analysis					SNAP-tag SDM assays		Regression analysis
Strain tested	Media	coefficient of variance	p-value	Partial F-test			Strain tested	Media	coefficient of variance	p-value	Partial F-test
630Derm phpdBCA-SNAP	Minimal media + p-HPA		reference	0.0038			630Derm phpdBCA-SNAP	Minimal media	0	reference	0.0005
630Derm phpdBCA-SNAP ΔP1	Minimal media + p-HPA	-0.627	0.004				630Derm phpdBCA-SNAP ΔP1		-0.357	0.001
630Derm phpdBCA-SNAP	Minimal media + p-HPA	0	reference	0.9239			630Derm phpdBCA-SNAP	Minimal media + p-HPA	0	reference	0
630Derm phpdBCA-SNAP ΔP2	Minimal media + p-HPA	-0.011	0.924				630Derm phpdBCA-SNAP ΔP1		-1.574	0
630Derm phpdBCA-SNAP	Minimal media + p-HPA	0	reference	0.0489			630Derm phpdBCA-SNAP	Minimal media + Tyr	0	reference	0.0039
630Derm phpdBCA-SNAP ΔP1ΔP2	Minimal media + p-HPA	-0.515	0.049				630Derm phpdBCA-SNAP ΔP1		-0.44	0.004
630Derm phpdBCA-SNAP ΔP1	Minimal media + p-HPA	0	reference	0.0092			630Derm phpdBCA-SNAP	Minimal media	0	reference	0
630Derm phpdBCA-SNAP ΔP2	Minimal media + p-HPA	0.638	0.009					Minimal media + p-HPA	1.264	0
630Derm phpdBCA-SNAP ΔP1	Minimal media + p-HPA	0	reference	0.6067			630Derm phpdBCA-SNAP	Minimal media	0	reference	0.1977
630Derm phpdBCA-SNAP ΔP1ΔP2	Minimal media + p-HPA	0.111	0.607					Minimal media + Tyr	0.085	0.198
630Derm phpdBCA-SNAP ΔP2	Minimal media + p-HPA	0	reference	0.6635			630Derm phpdBCA-SNAP	Minimal media + p-HPA	0	reference	0
630Derm phpdBCA-SNAP ΔP1ΔP2	Minimal media + p-HPA	-1.374	0.664					Minimal media + Tyr	-1.178	0
							630Derm phpdBCA-SNAP ΔP1	Minimal media	0	reference	0.5483
								Minimal media + p-HPA	0.465	0.548
HPLC		Regression analysis					630Derm phpdBCA-SNAP ΔP1	Minimal media + Tyr	0	reference	0.9634
Minimal media + tyrosine	Strain	coefficient of variance	p-value					Minimal media	0.002	0.963
tyrosine	Minimal media +Tyr	0	reference				630Derm phpdBCA-SNAP ΔP1	Minimal media + p-HPA	0	reference	0.6135
	MM + Tyr 630Derm 10 hours	-0.0895	0.017					Minimal media + Tyr	-0.044	0.614
	Minimal media +Tyr	0	reference
	MM + Tyr630Derm 24 hours	-0.082	0.021
p-HPA	Minimal media +Tyr	0	reference
	MM + Tyr 630Derm 10 hours	0.0715	0.031
	Minimal media +Tyr	0	reference
	MM + Tyr630Derm 24 hours	0.085	0.02
p-cresol	Minimal media +Tyr	0	reference
	MM + Tyr 630Derm 10 hours	0.008	0.106
	Minimal media +Tyr	0	reference
	MM + Tyr630Derm 24 hours	0.002	0.696
p-HPA	Minimal media + p-HPA	0	reference
	MM+ Tyr 630Derm 10 hours	-5.37	0
	Minimal media + p-HPA	0	reference
	MM + Tyr630Derm 24 hours	-5.356	0
tyrosine	MM + Tyr 630Derm 10 hours	0	reference
	MM + Tyr630Derm 24 hours	0.0075	0.754
p-HPA	MM + Tyr 630Derm 10 hours	0	reference
	MM + Tyr630Derm 24 hours	0.0135	0.613
p-cresol	MM + Tyr 630Derm 10 hours	0	reference
	MM + Tyr630Derm 24 hours	-0.0065	0.268
qRT-PCR		Regression analysis
Test perameter	Media /strain	coefficient of variance	p-value	Partial F-test
Strain 630Derm	Minimal media	0	reference	0
	Minimal media + p-HPA	2.472	0
strain 630Derm sigL::erm	Minimal media	0	reference	0
	Minimal media + p-HPA	2.585	0
Minimal media	630Derm	0	reference	0.9434
	630Derm sigL::erm	0.121	0.943
Minimal media + p-HPA	630Derm	0	reference	0.6413
	630Derm sigL::erm	0.101	0.641
0.1 mg/ml pHPA phoZ assay		Regression analysis
Strain tested	Media	coefficient of variance	p-value	Partial F-test
630Derm phpdBCA-phoZ	Minimal media	0	reference	0.1278
	Minimal media + 0.1 mg/ml p-HPA	0.191	0.128
630Derm phpdBCA-phoZ	Minimal media	0	reference	0.0245
	Minimal media + 0.25 mg/ml p-HPA	0.406	0.025
630Derm phpdBCA-phoZ	Minimal media	0	reference	0.0031
	Minimal media + 0.5 mg/ml p-HPA	0.693	0.003
0.1 mg/ml pHPA phoZ assay		Regression analysis
Strain tested	Media	coefficient of variance	p-value	Partial F-test
630Derm phpdBCA-phoZ	Minimal media	0	reference	0
	Minimal media + 2 mg/ml p-HPA	1.605	0
630Derm phpdBCA-phoZ Δ5 IR	Minimal media	0	reference	0.522
	Minimal media + 2 mg/ml p-HPA	0.036	0.522
630Derm phpdBCA-phoZ Δ IR	Minimal media	0	reference	0.6692
	Minimal media + 2 mg/ml p-HPA	-0.145	0.669
630Derm phpdBCA-phoZ	Minimal media	0	reference	0.9881
630Derm phpdBCA-phoZ Δ IR		-0.001	0.988
630Derm phpdBCA-phoZ	Minimal media	0	reference	0.5478
630Derm phpdBCA-phoZ Δ5 IR		-0.107	0.548
630Derm phpdBCA-phoZ Δ5 IR	Minimal media	0	reference	0.5493
630Derm phpdBCA-phoZ Δ IR		0.106	0.549
630Derm phpdBCA-phoZ	Minimal media + 2 mg/ml p-HPA	0	reference	0.0025
630Derm phpdBCA-phoZ Δ5 IR		-1.857	0.003
630Derm phpdBCA-phoZ	Minimal media + 2 mg/ml p-HPA	0	reference	0
630Derm phpdBCA-phoZ Δ IR		-1.57	0
630Derm phpdBCA-phoZ Δ5 IR	Minimal media + 2 mg/ml p-HPA	0	reference	0.3534
630Derm phpdBCA-phoZ Δ IR		-0.287	0.353
fold change		Regression analysis
Reporter	coefficient of variance	p-value	Partial F-test
RT-qPCR	0	reference	0.0013
630Derm phpdBCA-SNAP	-2.178	0.001
RT-qPCR	0	reference	0.0179
630Derm phpdBCA-phoZ	-0.785	0.018
RT-qPCR	0	reference	0.038
630Derm phpdBCA-gusA	-0.911	0.038
630Derm phpdBCA-SNAP	0	reference	0.0001
630Derm phpdBCA-phoZ	1.392	0
630Derm phpdBCA-SNAP	0	reference	0.002
630Derm phpdBCA-gusA	1.267	0.002
630Derm phpdBCA-phoZ	0	reference	0.4906
630Derm phpdBCA-gusA	-0.125	0.491
